# Supplementary material for: Epigenetic drug screening for trophoblast syncytialization reveals a novel role for MLL1 in regulating fetoplacental growth
Source: BMC Med. 2024 Feb 5;22:57. doi: 10.1186/s12916-024-03264-8 (PMC10845764; doi:10.1186/s12916-024-03264-8)
Supplement: Supplementary file 1 — Additional file 1: Table S1. Details of the epigenetic compound library. [file 12916_2024_3264_MOESM1_ESM.xlsx]

## Sheet: Sheet1
Table S1 Details of the epigenetic compound library
Number	Cat. No.	Product Name	Target	Concentration
2A-2	HY-12164	Mocetinostat	Apoptosis; Autophagy; HDAC	0.59	μm
2A-3	HY-N5024	Gambogenic acid	Histone Methyltransferase	0.5	μm
2A-4	HY-100034	NSC 663284	Histone Methyltransferase; Phosphatase	0.4	μm
2A-5	HY-15646	UNC1999	Autophagy; Histone Methyltransferase	10	nM
2A-6	HY-10587	BIX-01294	Autophagy; Histone Methyltransferase	1.9	μm
2A-7	HY-N0182	Fisetin	PPAR; Sirtuin; TNF Receptor	0.2	μm
2A-8	HY-103663	MAK683	Histone Methyltransferase	59	nM
2A-9	HY-12727	EPZ015666	Histone Methyltransferase	22	nM
2A-10	HY-13216	Pyroxamide	Apoptosis; HDAC	100	nM
2A-11	HY-16914	MC1568	HDAC	10	nM
2B-2	HY-13803C	Tazemetostat (hydrobromide)	Histone Methyltransferase	16	nM
2B-3	HY-101073	Salermide	Apoptosis; Sirtuin	10	μm
2B-4	HY-15648	GSK-J1	Histone Demethylase	60	nM
2B-5	HY-12335	UNC0379	Histone Methyltransferase	7.3	μm
2B-6	HY-18627A	PFI-2 (hydrochloride)	Histone Methyltransferase	10	nM
2B-7	HY-12635	SP2509	Apoptosis; Histone Demethylase	13	nM
2B-8	HY-13823	C646	Apoptosis; Autophagy; Epigenetic Reader Domain; Histone Acetyltransferase	100	nM
2B-9	HY-19313	LLY-507	Histone Methyltransferase	15	nM
2B-10	HY-13506	M344	HDAC	0.5	μm
2B-11	HY-12518	OF-1	Epigenetic Reader Domain	1	μm
2C-2	HY-12304	IOX1	Histone Demethylase	1	μm
2C-3	HY-111139	MS417	Epigenetic Reader Domain; HIV	25	nM
2C-4	HY-15510	Tenovin-6	Autophagy; Dihydroorotate Dehydrogenase; MDM-2/p53; Sirtuin	15	μm
2C-5	HY-111485	INCB-057643	Apoptosis; Epigenetic Reader Domain	100	nM
2C-6	HY-12583	A-366	Epigenetic Reader Domain; Histone Methyltransferase	50	nM
2C-7	HY-103682	PF-06726304	Histone Methyltransferase	3	nM
2C-8	HY-15815	Bromosporine	Epigenetic Reader Domain	0.4	μm
2C-9	HY-100360	MS049	Histone Methyltransferase	43	nM
2C-10	HY-19747	HPOB	Apoptosis; HDAC	1.7	μm
2C-11	HY-120137	CMP-5	Histone Methyltransferase	9.2	μm
2D-2	HY-19615	MS023	Histone Methyltransferase	30	nM
2D-3	HY-18665	GSK-5959	Epigenetic Reader Domain	80	nM
2D-4	HY-15222	Menin-MLL inhibitor MI-2	Apoptosis; Epigenetic Reader Domain	446	nM
2D-5	HY-15846	CPI-203	Apoptosis; Epigenetic Reader Domain	37	nM
2D-6	HY-13470	GSK126	Histone Methyltransferase	9.9	nM
2D-7	HY-102058	WM-1119	Histone Acetyltransferase	0.5	μm
2D-8	HY-15227	EPZ004777	Apoptosis; Histone Methyltransferase	0.4	nM
2D-9	HY-12856	GSK503	Histone Methyltransferase	27	nM
2D-10	HY-13030A	(R)-(-)-JQ1 Enantiomer	Epigenetic Reader Domain	100	nM
2D-11	HY-16586	PFI-1	Apoptosis; Autophagy; Epigenetic Reader Domain	0.22	μm
2E-2	HY-18361	TMP195	HDAC	100	nM
2E-3	HY-100832	UNC3866	Histone Methyltransferase	66	nM
2E-4	HY-100384	NKL 22	HDAC	1.59	μm
2E-5	HY-15887	MG 149	Apoptosis; Epigenetic Reader Domain; Histone Acetyltransferase	5	μm
2E-6	HY-18976	UF010	HDAC	1.5	μm
2E-7	HY-19327	ACY-738	HDAC	94	nM
2E-8	HY-15573	EI1	Apoptosis; Histone Methyltransferase	15	nM
2E-9	HY-18712	BG45	Apoptosis; HDAC	0.5	μm
2E-10	HY-10532	SRT 1720	Autophagy; Sirtuin	0.16	μm
2E-11	HY-137892	GSK620	Epigenetic Reader Domain	100	nM
2F-2	HY-15452	Selisistat	Sirtuin	100	nM
2F-3	HY-131633A	(+)-JQ-1-aldehyde	Epigenetic Reader Domain	100	nM
2F-4	HY-104068	Naphthol AS-E	Epigenetic Reader Domain; Histone Acetyltransferase	2.26	μm
2F-5	HY-135127	Dot1L-IN-4	Histone Methyltransferase	0.11	nM
2F-6	HY-12220A	MM-102 (TFA)	Histone Methyltransferase	2.4	nM
2F-7	HY-18700	BRD73954	HDAC	0.12	μm
2F-8	HY-19347	WDR5-0103	Histone Methyltransferase	1	μm
2F-9	HY-136203	Resveratrol analog 1	Autophagy; IKK; Mitophagy; Sirtuin	100	nM
2F-10	HY-19336	BAZ2-ICR	Epigenetic Reader Domain	130	nM
2F-11	HY-N0005	Curcumin	Autophagy; Epigenetic Reader Domain; Ferroptosis; Histone Acetyltransferase; Influenza Virus; Keap1-Nrf2; Mitophagy	100	nM
2G-2	HY-107424	BAY-299	Epigenetic Reader Domain	100	nM
2G-3	HY-B1322B	Amodiaquine (dihydrochloride)	Histone Methyltransferase; Parasite	1	μm
2G-4	HY-13953	JIB-04	Apoptosis; Histone Demethylase	500	nM
2G-5	HY-13322	Pracinostat	Apoptosis; HDAC	50	nM
2G-6	HY-B1322	Amodiaquine (dihydrochloride dihydrate)	Histone Methyltransferase; Parasite	1	μm
2G-7	HY-109050	Alobresib	Epigenetic Reader Domain	1	μm
2G-8	HY-12163	Entinostat	Apoptosis; Autophagy; HDAC	250	nM
2G-9	HY-13032	Molibresib	Epigenetic Reader Domain	40	nM
2G-10	HY-107569	Garcinol	AChE; Apoptosis; Endogenous Metabolite; Histone Acetyltransferase	1	μm
2G-11	HY-100482	CPI-637	Epigenetic Reader Domain; Histone Acetyltransferase	0.3	μm
2H-2	HY-13803	Tazemetostat	Histone Methyltransferase	15	nM
2H-3	HY-109015	Tucidinostat	HDAC	100	nM
2H-4	HY-N0071	Crotonoside	FLT3; HDAC	1	μm
2H-5	HY-19328	ACY-775	HDAC	2	μm
2H-6	HY-104073	CAY10602	Sirtuin	1	μm
2H-7	HY-19714	XY1	Histone Methyltransferase	10	μm
2H-8	HY-16531	YF-2	Histone Acetyltransferase	20	μm
2H-9	HY-21972	BCI-121	Histone Methyltransferase	100	nM
2H-10	HY-115453	UBCS039	Autophagy; Sirtuin	38	μm
2H-11	HY-13271	Tubastatin A (Hydrochloride)	Apoptosis; Autophagy; HDAC	854	nM
3A-2	HY-19809	MI-463	Epigenetic Reader Domain	0.23	μm
3A-3	HY-112316A	(R)-BAY1238097	Epigenetic Reader Domain	100	nM
3A-4	HY-112308	NCGC00247743	Histone Demethylase	100	nM
3A-5	HY-19546	BAY-598	Histone Methyltransferase	27	nM
3A-6	HY-100422	KDM5-IN-1	Histone Demethylase	20	nM
3A-7	HY-112377	MZP-55	Epigenetic Reader Domain; PROTAC	8	nM
3A-8	HY-112376	MZP-54	Epigenetic Reader Domain; PROTAC	4	nM
3A-9	HY-102000B	IACS-9571 (hydrochloride)	Epigenetic Reader Domain	15	nM
3A-10	HY-15452B	Selisistat R-enantiomer	Sirtuin	1	μm
3A-11	HY-101027	GSK 4027	Epigenetic Reader Domain; Histone Acetyltransferase	5	nM
3B-2	HY-16954	ARV-825	Epigenetic Reader Domain; PROTAC	90	nM
3B-3	HY-108435	GNE-049	Epigenetic Reader Domain; Histone Acetyltransferase	12	nM
3B-4	HY-107443	I-BET762 carboxylic acid	Epigenetic Reader Domain; Ligand for Target Protein for PROTAC	1	μm
3B-5	HY-104009A	GSK2807 (Trifluoroacetate)	Histone Methyltransferase	130	nM
3B-6	HY-19999A	PF-CBP1 hydrochloride	Epigenetic Reader Domain; Histone Acetyltransferase	120	nM
3B-7	HY-15593	Pinometostat	Histone Methyltransferase	1	nM
3B-8	HY-100565	SGC2085	Histone Methyltransferase	50	nM
3B-9	HY-111342	HDAC8-IN-1	HDAC	27.2	nM
3B-10	HY-103299	KG-501	Epigenetic Reader Domain	6.89	μm
3B-11	HY-19810	MI-538	Epigenetic Reader Domain	10	nM
3C-2	HY-101120	666-15	Epigenetic Reader Domain	81	nM
3C-3	HY-107454	OSS_128167	HBV; Sirtuin	1	μm
3C-4	HY-100508	ITSA-1	HDAC	1	μm
3C-5	HY-111420	CBP/p300-IN-1	Epigenetic Reader Domain	100	nM
3C-6	HY-19772	HDAC-IN-3	HDAC	100	nM
3C-7	HY-19612B	DDP-38003 (trihydrochloride)	Histone Demethylase	84	nM
3C-8	HY-19760	BET-IN-1	Epigenetic Reader Domain	100	nM
3C-9	HY-100653A	AZD5153 (6-Hydroxy-2-naphthoic acid)	Epigenetic Reader Domain	1.7	nM
3C-10	HY-111109	EZM 2302	Histone Methyltransferase	6	nM
3C-11	HY-12970A	EPZ020411 (hydrochloride)	Histone Methyltransferase	10	nM
3D-2	HY-112587	MC3482	Sirtuin	1	μm
3D-3	HY-19615B	MS023 (dihydrochloride)	Histone Methyltransferase	30	nM
3D-4	HY-19319	MI-136	Androgen Receptor; Apoptosis; Epigenetic Reader Domain	5	μm
3D-5	HY-14443	XMD8-92	Epigenetic Reader Domain; ERK	100	nM
3D-6	HY-103036	BET bromodomain inhibitor	Epigenetic Reader Domain	100	nM
3D-7	HY-19350	BML-210	Apoptosis; HDAC	5	μm
3D-8	HY-15648A	GSK-J2	Histone Demethylase	1	μm
3D-9	HY-15956	CPI-169 (racemate)	Epigenetic Reader Domain	100	nM
3D-10	HY-15649	UNC1215	Apoptosis; Histone Methyltransferase	40	nM
3D-11	HY-16986	EPZ011989	Histone Methyltransferase	3	nM
3E-2	HY-19348	Pimelic Diphenylamide 106	HDAC	370	nM
3E-3	HY-15145	SRT 1720 (Hydrochloride)	Autophagy; Sirtuin	0.16	μm
3E-4	HY-101838	dBET1	Epigenetic Reader Domain; PROTAC	430	nM
3E-5	HY-133998	SIRT-IN-3	Sirtuin	1	μm
3E-6	HY-N2020	Anacardic Acid	Bacterial; Epigenetic Reader Domain; Histone Acetyltransferase	5	μm
3E-7	HY-112504	INCB054329	Epigenetic Reader Domain	200	nM
3E-8	HY-114414	HDACs/mTOR Inhibitor 1	Apoptosis; HDAC; mTOR	1.2	nM
3E-9	HY-B0350A	Sodium Butyrate	Apoptosis; Autophagy; HDAC	100	nM
3E-10	HY-13960	GSK1324726A	Apoptosis; Epigenetic Reader Domain	40	nM
3E-11	HY-12409	PFI-3	Epigenetic Reader Domain	89	nM
3F-2	HY-N1511	Ganoderic acid D	Apoptosis; Sirtuin	10	μm
3F-3	HY-13500	GSK343	Autophagy; Histone Methyltransferase	240	nM
3F-4	HY-10929	UNC0224	Histone Methyltransferase	23	nM
3F-5	HY-18962	AMI-1	Histone Methyltransferase	3	μm
3F-6	HY-16510	UNC926	Epigenetic Reader Domain	3.9	μm
3F-7	HY-16425	RG2833	HDAC	50	nM
3F-8	HY-13267	Droxinostat	Apoptosis; HDAC	2.47	μm
3F-9	HY-131246	DM-01	Histone Methyltransferase	5	μm
3F-10	HY-112718	PROTAC BET Degrader-10	Epigenetic Reader Domain; PROTAC	49	nM
3F-11	HY-114208A	BI-9321 (trihydrochloride)	Histone Methyltransferase	166	nM
3G-2	HY-124131	DS-437	Histone Methyltransferase	6	μm
3G-3	HY-136571	GSK046	Epigenetic Reader Domain	220	nM
3G-4	HY-136360	MI-3454	Epigenetic Reader Domain	5	μm
3G-5	HY-129441	Metoprine	Antifolate; Histone Methyltransferase	100	nM
3G-6	HY-100365	Remetinostat	HDAC	100	nM
3G-7	HY-13432	Nanatinostat	HDAC	8	nM
3G-8	HY-15273	UNC0638	Autophagy; Histone Methyltransferase; Influenza Virus	20	nM
3G-9	HY-13755	Sulforaphane	Apoptosis; HDAC; Keap1-Nrf2	100	nM
3G-10	HY-120000	MS402	Epigenetic Reader Domain	200	nM
3G-11	HY-N7676	Marein	AMPK; HDAC	1	μm
3H-2	HY-112623	Vafidemstat	Histone Demethylase; Monoamine Oxidase	100	nM
3H-3	HY-124960	CTPB	Histone Acetyltransferase	100	nM
3H-4	HY-123604	TH1834	Apoptosis; Histone Acetyltransferase	1	μm
3H-5	HY-13271A	Tubastatin A	Apoptosis; Autophagy; HDAC	854	nM
3H-6	HY-15869	Inauhzin	MDM-2/p53; Sirtuin	10	nM
3H-7	HY-18998	LMK-235	HDAC	320	nM
3H-8	HY-136938	NEO2734	Epigenetic Reader Domain; Histone Acetyltransferase	1	μm
3H-9	HY-133740	MS117	Histone Methyltransferase	100	nM
3H-10	HY-110137	Furamidine (dihydrochloride)	Histone Methyltransferase; Parasite; Phosphodiesterase (PDE)	10	μm
3H-11	HY-137573	CC-90010	Epigenetic Reader Domain	100	nM
